# Supplementary material for: Genome-Wide Analysis of the MADS-Box Gene Family and Expression Pattern Under Abiotic Stresses in Lilium davidii var. unicolor
Source: Int J Mol Sci. 2026 Mar 12;27(6):2607. doi: 10.3390/ijms27062607 (PMC13026598; doi:10.3390/ijms27062607)
Supplement: Supplementary file 1 [file ijms-27-02607-s001.zip]

Archive with 1 entries (1 files):
- ijms-4158845-supplementary.xls
