# Supplementary material for: Genome-Wide Analysis of the MADS-Box Gene Family and Expression Pattern Under Abiotic Stresses in Lilium davidii var. unicolor
Source: Int J Mol Sci. 2026 Mar 12;27(6):2607. doi: 10.3390/ijms27062607 (PMC13026598; doi:10.3390/ijms27062607)
Supplement: Supplementary file 1 [file ijms-27-02607-s001.zip › ijms-4158845-supplementary.xls]

## Sheet: S1
Table S1. Amino acid sequence of LdMADS family
ID	Name	Protein Sequence
Lily01G10570.1	LdMADS1	MGRGKIEIRRIENSGSRQVTFSKRRGGLLKKAKELAILCDAEVGLMVFSCTGRLYEFSST SMKSVINRYKKKNDGHVVMNMMSEVKFWQREAASLRQHLNDLQESQRKLMGEELSGLDFN DLQSLESQLENSLSSIRIKKDQLLINEIQELRRKENLIHQGNMELYNMLNHLRRENLELY KKVYGRREFYGEDNGGSVITYGTSSRQNIHVPFHLEHSRLQQQTSESHEVAINLGLQLN*
Lily01G10920.1	LdMADS2	MGRAKIEIQRIENSASRQVTFSKRRKGLLKKAMELAVLCDAEVGVMVFSSTGRLYEFSST SMKSVINRHNKMKDEQQAVMIMTSEVKFWQWEEERLRQHLDTLLQSQRQLIGEELSGLDV NDLQSLERQLETSLRSIRIKKDQLLIDEIQELQGKKENMELYNKVNHFRQENLELYKKVY ERREIYGEDNVRSVITHGASRTEDIHVPFHL*
Lily01G33990.1	LdMADS3	MGRGKIEIKRIENSTNRKVTFSKRHNDIIKKAREINVLCESQVTVVIFSSSGKMSDLPKI LERYQVNCGKKIWDPKHEIDRIKKENDNMHIHLRHLKGEDLNLLQPKELIPIEEALENGI KGVREKQNDFLRMLKKNERILEEDNKRLTYILGGNSNLNWGEGEMQRDSVRTQKAVHIKT EDRHSHLLDGERAVQVSAPCPCQVQPLLEGHSF*
Lily02G62950.1	LdMADS4	MGRGRLELKRIENKVSRQVTFTKRRNGLLKKAYELSLLCDAEVGLVIFSTKGKLYEFCSS SSMLNTIERYRRCTYLASEVVPLNETTDNYQDYLKLKTKVAVLQGSQRNLLGENLGQLSN KELEQLDNQLEKSLNQIRSKKTQIILDQLRDLKRKEQILQEANKALKKQLEEARQEAPIH KPRENNPPNDRQPMNSEGLFQTMGCEPSLQLGCHPTHIDQIASRATTHTIANSYLPAWMG *
Lily02G76900.1	LdMADS5	MGRGKIEIKRIENTTNRQVTFCKRRNGLLKKAYELSVLCDAEVALIVFSTRGRLYEYANN SVKATIERYKKASTDVSNTRSVSEANAQYYQQESTKLRQQINSLQNSNRNLLGESLSNMN LRDLKQLENRLEKAINKIRTKKNELLYAEIEYMQKREMELQSDNMYLRNKVAENERDQQQ QMNMMPSTSEYEVMPHFDSRNFLQVNIVDPNQHYSCQQQTALQLG*
Lily03G08440.1	LdMADS6	MGRHKIPIEKLTHKSKRQVCFSKRWKGLSRKASYLCDHGDSIAMVAFTNAGNAFSFGHRT VEEVAQRFLGDKFPDQGLTPNKSEIEGSSQPGSETLVEEATVQERSLTTSPDQGLTPNIP EIKGSSKSESETPVDEATVETSSLMTPPQFWWNKPIDGLELAELLEMQRSMMELRNNVFN RAYSLFEQKPLSLGGCYDSE*
Lily03G08550.1	LdMADS7	MGRHKIPIEKLTHKSKRQVCFSKRWKGLSRKASYLCDHGHSIAMVAFTNAGNAFSFGHRT VEEVAQRFLGDKRQIFGSRTDPQHVRDKKIKPTGDETPVEEATVETRSLITSPQFWWNKP IDGLELAELLEMQRSMTELRNNVFNRAYSLFEQKPLKAGPTRRSKICQQGRAGPYIMTKV GHNNIYELHDQNGTIIPHTWNTAHLKRYFP*
Lily03G36040.1	LdMADS8	MARGKVQMKKIENPVHRQVTFCKRRAGLLKKAKELSVLCDAHIGIIIFSTHGKLYELATN GTMQSLIERYKSTCSEGQAESDVNLLQEPEQEISMLKKEIDILQKGFRYMFGGGTLGHMT LDELQGLERQLEQWMYHIRTAKMQIMFHEIQALRNKEGILMAANEVLQEKIVEQNVFFDV GPDIANIAYPLTIEQNIFQF*
Lily03G72630.1	LdMADS9	MGHGKIEIKWIKNSTNRQVTFSKCRNIIIKKAREISVLCEAQVSIVIFSSSDKMSEYCSP STSLPNILERYQVNCGMKIWDPKHEHLSTEIDRIKKENDNMQIQLRNLKGEDLNSLRPKY LWEYGVRNPESDTKQNEVLLFKSCMQDSSDGYSSFRSLILRSGTKRDRKTRSPITFPA*
Lily04G13030.1	LdMADS10	MGRGRVELKRIENKINRQVTFAKRRNGLLKKAYELSVLCDAEVALIIFSNRGKLYEFSST SSMMRTLERYQKCNYGAPETNIVSRETQNSQQEYLKLKAKVEALQRSQRNLLGEDLGPLN TKELEQLERQLDTSLKLIRSTRTQFMLDQLSDLQRREQMLCEANKSLRRRLEETSHANQQ QVWEANVHAAGYAAQQAQPQGNGFFHPLECEPTLQIGYPPDQITIASGPGPSGSSYLPGW LA*
Lily04G20850.1	LdMADS11	MPRKKVNLALIDNEATRKASFAKRCKGLMKKIIDLTTVCHVPACTIIFAPHEPKPDVWPS MDGSMEVLRRFKSIPKMMQSKKMTKRERFLQEQVEKVHEQLRRQERENDELQLKLLLHED VDGRSLHKDGIQDIPGLPSLLETETKGLKEQIDVVKQYIAKSLEMAAATEVVENFLLDYE EIDDNKPIGGQEMIPKPSLTNSCSNWRETAILKAAAAEPKNYWLNFAKVVLQNQYCRLKD DYFPFDGKEMMQQPYVMDGRSLPAIASDVPVALVPKENYWLNFAKEVLQNMNSGATDETL PPKGKEWLNFAKEVLQSQVCGWTDGSMSSGGHVISVSQVAVAAEPGAIDGLDVANEVQKV LNYGEANEFITSCRWEMMQQPYHLDHGSTWIAT…
Lily04G20860.1	LdMADS12	MARKKVNLALIDNEATRKASFAKRCKGLMKKIIDLTTVCHVPACTIIFAPHEPKPDVWPS MDGVMEVLRRFKSLPKMMQSKKMTKRERFLQEQVENVHEQLRRQERENDELRLKLLLHED VDGRSLHKVDIQDIPGLPSLLETEMKGLKEQIDVVKQYIAKSLEMAAATEVVENFLLDYA EIYEIVPIGGQGMIPKPNLTKSCSKWREKALLMAAAAEPKNYWLNFAKVVLPNQDCRLKD DYFHFDGKEMMQKPYVMDGGSMPAIASDVTVALIPKENYWLNFAKEVLQNMNSGVTDESK ISDGPERMLKRHVMNHGRTLPPKGNEWLNFAKEVLQSKVCGWTDGSMSSGGHVISVSQVA VADEPGAIDGLDVANEVQKVLNCGEANEFITSC…
Lily04G21540.1	LdMADS13	MGRGKIEIKRIENTTNRQVTFSKRRGGLIKKAGELAVLCDAEIGLIIFSSSGKLFEFSSA PSSMQGIIERYQSYTNTRIDVINNPQQQIFCEVAKMRDEHNRLLAIMRQFTGEDLTALNL DDLTHLEKQLELSANRVRSRKCQLLQQQIGNQSRKVKLLEDGNNYMNHVREAAAIEQQQQ MVAAENKARELAMMEHLANFYPLEEERNMLTLMSPQMLEFRLQPTQPNLQDPGFISHGLQ L*
Lily04G41310.1	LdMADS14	MGRGRVELKRIENKINRQVTFSKRRNGLLKKAFELSVLCDAEVALIIFSNHGRLSEFCSS SSMMKTLERYHKCSYNATEDIIPSKETESSYHEYLKLKTRVEYLQRSQRNLLGEDLGPLS TKELEQLEHQLEISLKHIRSTKSSISLADDELFDGERLLEHMLQDANQLLRRKLQEAGVE NALRQSWENCSRDSGPSMPSDCQPAQPERFFQPLACDPSLQIGSYVDHTSEGVGDHVPLR MDADVKKRL*
Lily04G59570.1	LdMADS15	MTYSKQRADILKKAKELSILCDIDIILLMFLPTGKPIIFLGDCSSNIKEVISKFTQLTPQ EREKKKLEILEAMKKIFKKLDHGVSIQDCLGSSTQTIKELINHSRFLQAQISYTEKRLSY WKDFDKINSIDHIRLMEESLKETVKPLLYKNTFTCPSDSMHMWNYFGYTLQPIQLATYPL YPHYHATSDLQPRHEDFYTTYPNHQSNHIFFFSFPFPSFSYFYFPLLLLLLIIHKKLMKL PTSI*
Lily04G69780.1	LdMADS16	MVRGKREMRRIEDAASRHVTFSKRRSGLMKKAFELSVLCDAEVALIVFSPKGKLYQFSSS RMMNMLLEVQSPIYAKLDNTTIQSTFDRYMMHETDININSFSEEDMQEQLKCEATDLMKK IKILEDYKQKLLGENLETCSVEELQEIEGQVEQSLCEIRQKKNHLCQSILCI*
Lily04G69820.1	LdMADS17	MVRGKREMRRIEDAASRHVTFSKRRSGLMKKAFELSVLCDAEVALIVFSPKGKLYQFSSS RMMNMLLEVQSPIYAKPDNTTIQRTFDRYMMHETDINTNRSSEEDMQEQLKCEATDLMKK IKILEDYKQKLLGENLEVCSIEELQEIEGQVEQSLCKIRQKKNNVVSEQIVQLKEKERIL LEKNASLEDKFKEKTPQQDTDSTEVPDANMEVLTELFIGMPGCSKTQRDPHG*
Lily04G78570.1	LdMADS18	MVRGKREMRRIEDTTSRQVTFSKRRSGLLKKAFELSVLCDAEVALIVFSPKGKLYEFASS SIQATIDRYMMHEKHEKDININKPSEENTQQQLQCEAEDLIKKIEILEDYKRKVTGENLE TCSIEELHEIEGQLEQSLSKIRQKKNRVQSEQIAQLKEMERILLEKNASLQEKFKEKTPQ QDTDSTEVPDADMEVLTELFIGRPGCSKTRSTPRG*
Lily04G78600.1	LdMADS19	MVRGKREMRRIEDATSRQVTFSKRRSGLLKKAFELSVLCDAEVALIVFSPRGKLYEFASS RMKKLLLEVKSPIYTKPDNTTIQGTIDRYTKQLKLEKEININRPPKENMQQLQCEAEGLV KKFEILEDYKRKLMGENLETCSVEELNKLEGKLEQSLSKIRQRKDHVQSEQIAQLKEKER ILLEKHASLQEKVKGL*
Lily04G78760.1	LdMADS20	MVRGKREMRRIEDTTSRQVTFSKRRSGLLKKAFELSVLCDAEVALIVFSPRGKLYEFASS SIQATIDRYMMREKHEIDININKPSEENMQQLQCEAEGLVKKIEILEDYKRKVMGENLET CSIEELHELEGQLEQSLSKIRQKKNHEQSEQIVQLKEKERILLEKNASLQEKLICP*
Lily04G78770.1	LdMADS21	MVRGKREMRRIEDTTSRQVTFSKRRSGLLKKAFELSVLCDAEVALIVFSPRGKLYEFASS SIQETIDRYMMREKHEIDINRLSEENMQQLQCEAEGLMKKIEILEDYKRKMMGENLETCS IEELHELEGQLEQSSSKIRQKKNHEQSEQIVQLKEKERILLEKNALLQEKEKTPQQDTDS TEVLDADMEVLTELCIGRPGCSKTRSMPRG*
Lily04G78800.1	LdMADS22	MVRGKREMRRIEDTTSRQVTFSKRRSGLLKKAFELSVLCDAEVALIVFSPKGTLYEFGSS SIQDTIDRYMMREKHEIDININRPSEENMQSKTLSNFFLLFQEISESPRKMQKPVVDFLV VGKVTGENLETCSIEELRELEGQLEQSLSKIRQKKAVGESNSSYIARFQEVLEQIPELTD AELGVQVYHRRRRLLYQAATIKRDSKKEHERGSSRRWRSNVPSCQILSRSKEIIIDGPCV TCHGWRHKR*
Lily04G78860.1	LdMADS23	MVRGKREMRRIEDTTSRQVTFSKRRSGLLKKAFELSVLCDAEVALIVFSPNGKLYEFASS SIQATIDRYIMREKHEKDININRPSEENMQQLQCEAEGLVKKIEILEDYKRKVMGENLET CSIEELHELEGQLEQSLSKIRQKKNHEQSEQIVQLKEQKERILLEKNASLQEKFKEKTPQ QDTDSTEVLDADMEVLTELFIGRPGCCKTRSMPQG*
Lily04G78890.1	LdMADS24	MVRGKREMRRIEDNTSRQVTFSKRRSGLLKKAFELSVLCDAEVALIVFSPKGKLYEFASS SIQDTIDHYMIHEKHEIDININRPSEENMQQLQCEAKGLVKKIEILEDYKRKVMGENLET CSIEELHELEGQLEQSLSKIRQKKNHEQSEQIVQLKEQERILLEKNASLQEKFKEKTPQH DTDSTEVLDADMEVLTELFIGRPGCSKTRSMPQG*
Lily04G78940.1	LdMADS25	MVRGKREIKRIEDTTSRHVTFSKRRSGLLKKAFELSVLCDAEVALIVFSPKGKLYEFASS SIQATIDRYMMCEKHEIDININRPSEKNMQRLQCEAEGLVKKIEILEDYKRKVMGENLET CSIEELHELEGQLEQSFSKIRQKKNHEQSEQIVQLKEKERILLEKNASLHEKEKTPQENT DSSEVLDADMEVLTELCIGMPGCSKTWSMPRG*
Lily04G78950.1	LdMADS26	MVRGKREMKRIEDTTSRQVTFSKRRSGLLKKAFELSVLCDAEVALIIFSPKGKLYEFASS SIQATIDRYMTREKNEIDINIDRPSEENMQQQLQCEAEGLMKKIEILEDYKRKVMGENLE TYSIEELHELEGQLE*
Lily04G78970.1	LdMADS27	MVRGKREMRRIEDTTSRLVTFSKRRSGLLKKAFELSVLCDAEVALVVLSPKGNVYEFASS RMEKLLLEVKSSIYTKLDKTIIQGTIDRYMTHKKHEKDINFNRPSEENMQQLQCEAEDLM KKIEILEDYKRKVMGENLETCSIEELREIEGQLEQSLGNVRRKKNHVQSDQIVQLKEKVL IAESLLRMFACTKCSLLKLSVIECYKFGMFLR*
Lily04G79040.1	LdMADS28	MVRGKREMRRIEDTTSRLVTFSKRRSGLLKKAFELSVLCDAEVGLIVFSPKGKLYEFSSS SMQGTIDRYMMHEKEININMSSEENMQQLKCDAMDLMRKTEILEDYKRKLLGENLETCSA EDLHELEGKFEQSLSKIRQKKNHVLSEEIAQLKEKERILLEKNALLEEKITEKTPQQDTD STEAPDANMEVLTELFIGRPRV*
Lily04G80370.1	LdMADS29	MVRGKREMRRIEDTTSRQVTFSKRRSGLLKKAFELSVLCDAEVALIVFSPKGKLYEFASS RNGKIMEDQKKKIKKNIWVFSLLIQGTINRYMMHEKDININRPSKENMQVCYKQLANVLA NRLKDSKGTLFCGRMVMGKNLETCSIKELREIEGQLEQSLSKIRQKKNSGSRRRSRGPWL VAELDTVRRRVMQVKANNLYRRTDIASNLIFEEQTNHIEIDAHYVRQSIQLKIVQLPYVS TPCSYC*
Lily04G80450.1	LdMADS30	MVRGKREMRRIEDTTSRQVTFSKRRSGLLKKAFELSVLCDAEVALIVFSPKGKLYEFASS SIQGTIDHYMMHEDHEKNININRPPEENMQQLLCEAEDLMKKIEILEDYKRKVMGENLET CSIEELHEIEGQLEQSLSKIRQKKNHVRSEQIAQLKEQLSSCISFIKIQERILLEKNASL QEKFKEKTPQQDTNSMEVPDANMEVLTELFIGRPGCSKTQSTPRG*
Lily04G82900.1	LdMADS31	MVRGKREIRRIEDTTSRQVTFSKRRSGLLKKAFELSVLCDAEVALVVFSPKGPKGKLYEF ASSRSITILVLYLTLPLKLERTNKFFALVFKCGDQSKRIALASPDSLSGVRNKSNMVLFG VDFLETQLLLFKKCTDEMVLYINVKRTTKSNVELEATDELQQQQRESERKVMGENLETCS IEELHEIEGQLEESLSKIRQKKNWGVSDWRVEDLHRWHHSCPNSPDFLTIVRRPLRRTNA TWHSFPR*
Lily05G72340.1	LdMADS32	MGRGKIEIKRIENTTNRQVTFCKRRNGLLKKAYELSVLCDAEVALIVFSTRGRLYEYANN SVKATIERYKKASTDVSNTRSVSEANAQYYQQESTKLRQQINSLQNSNRNLLGESLSNMN LRDLKQLENRLEKAINKIRTKKNELLYAEIEYMQKREMELQSDNMYLRNKVAENERDQQQ QMNMMPSTSEYEVMPHFDSRNFLQVNIVDPNQHYSCQQQTALQLG*
Lily06G44550.1	LdMADS33	MARGKTEMRRIENATSRQVTFSKRRNGLLKKAYELSVLCDAEVGLIVFSPRGKLYEFCNT SVFRMWEVLNKKYISKTIENNALEQWKYEAASMAKSIEVLEDHKRKLLGDSLESCSIDEV HELENQIEQSLSNIRRQKYHMLSEQISQLKEKEKTLREENALLYEKVKQNRSTIAFMILV AQEQSADQTENFQHDVESQQTDVETELYVGWSRKAKSHNIKLNLPCKIIFEDLYCYFYYG *
Lily06G44620.1	LdMADS34	MGRGRVELKRIENKINRQVTFSKRRNGLLKKAYELSILCDAEVALIIFSSRGKLYEFGSA GTSKTLERYQRSCYTSQDTNAIDRETQSWYQEMSKLKMKFESLQRSQRHLLGEDLGPLNV KELQQLERQLESALSQARQRKTQLMLEQVDELRKKERHLGEINKQLKNKLEAEGFDFRSL QVSWDPEDVVGGNTFSQHHMPSSSMTIEPTLQMGYHQFVPAEEASMQRNTGAENNFMLGW VL*
Lily07G48600.1	LdMADS35	MRRQKIEIKRIDDEQSLQVCFSKRRAGLFKKATELSVLCGAEIGIVVFSPAGKTFSFGHP SIDTVVDRFISSSPDSINGDLFTPEVRELNNQYKDLVRRVEVERQRREKMEKELASRRAV QSPLLCDQEDMEKLGFQDLKKMLNRLEKLRGKVEKMADELALKEGMSRNNP*
Lily07G48610.1	LdMADS36	MMGSQVRKKKTTKGRQKIEIKRIDDEQSLQVCFSKRRAGLFKKATGLSVLCGAEIGIVVF SPAGKTFSLGHLSIDTVVDRFISSSPASINGDLSTPEKIGFQDLNRILNRLEQLRGKVEK MDVTFYEEVLLPVKYERNKDGFPIWRGDI*
Lily07G48620.1	LdMADS37	MGSQLRKKKTTMGRQKIEIKRIDDEQSLQVCFSKRRAGLFKKATELSVLCGAEIGIAVFS PAGKTFSFGHPSIDTVVDRFISSSPDSIKGDLSTPEVRELNNQYKDLVKRVEVELQRRER MEKELASRRAAQSPLLCDQEDMEKLGFQDLKKMLNRLEQLRGKVDKMADELALKEGMSRS NP*
Lily07G48630.1	LdMADS38	MGSQLRKKKTTMGRQKIEIKRIDDEQSLQVCFSKRRAGLFKKATELSVLCGAEIGIVVFS PAGKTFSFGHPSIDTVVDRFISSSPDSINGDLSTPEVRELNNQYKDLVKRVEVERQRRER MEKELASRRAAQSPLLCDQEDMEKLGFQDLKKMLNRLEQLRGKVEKMADELALKEGMSRS NP*
Lily07G48640.1	LdMADS39	MVGSQLRKKKTTMGRQKIEIKRIDDEQSLQVCFSKRRAGLFKKATELSVLCGAEIGIVVF SPAGKTFSFGHPSIDTVVDRFISSSPDSSNEDLSTPEVRELNNQYKDLVKRVEVERQRRE RMEKELASRRAAQSPLLCDQEDMEKLGFQDLKKMLNRLEQLRGKVEKMADELALKEGMSR SNS*
Lily07G60030.1	LdMADS40	MVRRKREIRRIEDPDSRQVTLFKRGSRLLKKAFELSVFCDAEVALIVFSSMGNLCEFSSC SMQSTIDHFVMHEKDINISNPSEENMQQMECESADLTKSIEILEDYNRKRLCENLETCSI EELHEIEGQLELSLRTIRQKKNHIISEQIAQLREKERILLEKKASLQEKFKEKTPKLETD STEVPDANMEVLTELFIGRPGCSKTQSTP*
Lily07G60080.1	LdMADS41	MVRRKREIRRIEDTNSRQVTFSKRGSGLLKKAFELSVLCDVEVALIVFSPKGKLCEFSSS SMQSTIDHYLMHDKDIDVSRLSEKNMQQMECESMDLMKKIEILEDYKRKWWCENLETCSI EELHEIEGQLEQSLSKIRQKKNHIISEQIAQLKEKERILLEKNASLQEKFKEKTPQQDPD STEVPDVNMEVLTELFIETPGCSKTQSTP*
Lily07G60560.1	LdMADS42	MVRRKREIRRIEDTNSRQVTFSRRGSRLLKKAFELSVFCDAEVALIIFSPMGKLCEFSSC RSYQNHLHMLAKFKQYPNLAINKRNKYSTLSEWINNATFFAETIVSKRLCENLETCSIEE LHEIEGQLELSLRTIRQKKNHIISEQIAQLREKLEDENPCKISVSSLSTPLKFCH*
Lily07G60870.1	LdMADS43	MVRRRREIKRFEDTNSRQVAFSKRGSGLLKKAFELSVLCDVEVALIVFSPKGKLCEFSSS SMQSTIDHYLMLEKDIDISRLSEKNMQQMECESEDLMKKIEILEDYKRKRLGENLETCSI EELQEIEGQLDQSLSKIRQKKNHIISEQIAQLKQKERILLEKNASLQEKFKEKTPQQDTD STEVPDANTEVITELFIKRPGCSKTQSTPWG*
Lily07G60890.1	LdMADS44	MVRRKREIRRIEDTNSRQVTFSKRGSGLLKKAFELSVLCDVEVALIVFSPKGKLCEFSSS SMQSTIDHYLMHEKDIDISRLSEKNMQQMECESEDLMKKIEILEDYKRKRLGENLETCSI EELHEIEGQLDQSLSKIRQKKNHIISEQIAQLKEKVYY*
Lily07G61940.1	LdMADS45	MTFLLVQACLTKEMIYAIENIYYCLNHSNAHILLSDRGKIEIKRIENSTNRQVTFSERRN GIIKKAREINVLCESQVSVIIFSSFGKMSEYCSPSTFLPKILERYQVNCGKKIWDPKHVH LSAEIDRIKKENDNMQIELRHMKGEDLNLLQLKELIPIEEALENDIKGVQDKQNDFLRML KKNTGWGKEDELSMKGNVEILDSLLKNAYFHSIYFYICILDHFLLLCYITS*
Lily07G63240.1	LdMADS46	MGRGRVQLKRIENKINRQVTFSKRRSGLLKKAHEISVLCDAEVALVVFSAKGKLYEYSTD ASMERILERYERYSQAEKAVKQGDTESQGSWCLEYSRLKAKIDVLQKRQRQLMGEQLDSC TLKEIQQLEQQLETALKHIRSRKNQLLFDSLTELQRKERSLQEENKALEKVLQEHKAKGL TQWEEQQQGQPHTSTCLPSFLLPVDHLPTLNIGNYQARDNDPENEGGEAQPLARTDSNKL PPWMLSRVNG*
Lily08G15890.1	LdMADS47	MVRTTKEWIINDSTRKAAFTRRQKGLIENIRELSSVCDVEACMIVYRPGEAQPEVWPDIP ETLRLLSKFKGETDMQEMRHKVCVENRELEIQLLLSDCFAGGRVLHKCNIVDLTSLSLLV VMRIDQVRKRMQVLKQAMSMELHGKK*
Lily08G16010.1	LdMADS48	MVRTTKEWISNDHARKAAFTRRQKGLIENVRELSSICDVEACMVVYRPGEVQPEVWPNIQ EALQLLSKFKGEREIQEGAIRHEVEKMMEQLHKFCFENRELEIQLLLSDCLAGARVLEMC DIVDLTSLALLVVMRIDQVRKSMQVLKRRKPKELHGQKKSSTV*
Lily08G16020.1	LdMADS49	MVRATKEWISNDSTRKAAFTRRQKGLIENVRELSTVCDVEACMIVYRPEEEEPEVWPNIP EALRLLLKFKGETEMQEMVEGLLKLCMVNRELEIELLLTDCVGDGRVLDMCNIVDLTSLA LLVVMRINQVRKRMQLLK*
Lily08G22790.1	LdMADS50	MAREKIQIRKIDNAAARQVTFSKRRRGLFKKAEELSILCDADVAVIIFSSTGKLFHFPTS RFKSLVKAYATHPNTSVAYTMLSNQVQLLILDMLAYRRMRGEEIQDLTLEELQQLEKILE TGLGRVIERKGAKIMEEINVLRQKGMQLMDENSRLRQQVEISREGKQVVTVSEHIRYDEG QSSESVTNITQIEEQQDYGESSDTSLKLGYMVVLLCKGWLPLVL*
Lily08G38920.1	LdMADS51	MGRGKIEIQRIENSANRQVTFSKRRKGLLKKARELAVLCDAEVGVMVFSSTGRLYEFSST SMKSVINRHNKMKDEQQAAMIMTSEVKFWQREEEKLRQHLDTLLQSQRQLIGEELSGLDV NDLQSLERQLETSLRSIRIKKDQLLIDEIQELRGKKENMELYNKVNHLRQENLELYKKVA YSSNDAAPNCLAIVATEIRDEMRLSFASKPNPNKNRLRRLHTDCMPTLALTFHRLLQLYP VG*
Lily09G18980.1	LdMADS52	MGRGKIVIRRIDNSTSRQVTFSKRRTGLLKKARELAILCDAEVGLVIFSSTGRLYEFSNT RPNHHLIGIIDHLQRWHKIVFWQKEATSLRQQLQNLQECQRHLMGEELSRLSVSDLQDLE NQLETSLRGIRMKKEKLLTDEIQELNRKGYLIHQENVELCKKVNLIHQENMELHKKVSEL ERVARTPAYSVNPGRHHFRGGGGDCFGLATNTESGTPVSDLVIDEVPAIGDDKSFLQLYR CRLVR*
Lily09G29810.1	LdMADS53	MGRGKIEIKRIENTTNRQVTFCKRRNGLLKKAYELSV LCDAEVALIVFSTRGRLYEYANNSVKGTIERYKKASSDAFNTGSVSEANAQYYQQESSKL RNQIVSLQNAHRSMLGESIGSMGLKELKYMEKKLENGINKIRTKKNELLFAEIEYMQKRE AELQNNSMFLRTKIAENERSQQQHMDMDRSQQQHMNIERSQQQQMDMERSHQRHLEMLPT TSAFEAMPTFDSRNFFDINLLEAHHHYQQQQTALQLG*
Lily09G37040.1	LdMADS54	MGRHKIPIEKLAHKNKRQVCFSKRWKGLSTKASYLCDHGDSIAMVAFTQAGNAFSFGNRT VEEVAQRFLGGKFPDERLASNTPERKVTKQPERETPVEEATAETRSLTTSPEFWWNKPID GLELAELVEMRRSLTELRNNVFNRAYSLIKPLSLGYMGVNRTI*
Lily09G46000.1	LdMADS55	MGRVKLKIKRLENTSARPVTYSKRRAEILNKAKELSILCDIDIILIINNIEKVISKFAHL EALKKTFKKLDHDVNIQDFLGSNTQIIEELINQSRFLQYLYLVILCISQLIENYQRQLKS LKEKLFENQRPKTSQASRSLDQVINKENGLHGRMERPNHLQLSGNRIMPLQSPKRSGCIT WMSSLWVPSRIARGTQCGSYVLYRGDGVWHSRCGKHFLISKEGFFLGECSLYECCWFSDV HHGLYSDGYRKYSEFGESVYGESGKAALAGNQVDFEISLGDTGQKHSLSERSWI*
Lily09G46740.1	LdMADS56	MGRVKLQIKKIENNTNRQVTFSKRRNGLIKKAYELSILCDIDIALIMFSPSGRLSHFSGR RRIEDVLARYISLPEHDRGGVIQNREYLIRTLKKLKCESDMAAQIANPGVCNSNMEELHQ EISRYQEQLQHSENQLRCFEPDPLSMGSMDELQTCEKFLIETLTRVNERKKYLLNNHLST FDPSTSNMQMYMQPHQEGIPNAFGNEMVQWITEGTSNSGHQMFVGSDLLMSLRDQGIYNP IHQNTGLQVDPSMDACHMSSQNDMWHHHQHSMASAELPPMVPHEQLDPSVNCSHMPGNEN ASCSAAAYEGTAAAYEGSIVQINANIG*
Lily09G51160.1	LdMADS57	MGRQKIEIKRIDDEQSLQVCFSKRRAGLFKKATELSVLCGAEIGIVVFSPAGKTFSFGHP SIDTFVDRFISSSPDSINGDLSTPEVRELNNQYKDLVKRVEAERQRREKT*
Lily10G03040.1	LdMADS58	MSTLCDVEACAIVYKPDEDMPADVWPNIPEVMRLVSKFNRMPKTKQIKNTLNQEGFISQQ IVKLKEQLVKMDMESRDLEMKFLLSDCLEGRRSLETACNIEDLTCLTLLMELLGRARCGE *
Lily10G42540.1	LdMAD59	MGRGRVELKRIENKINRQVTFSKRRNGLLKKAYELSVLCDAEVALIVFSSRGKLYEFGST GTSKTLERYQQCCYTSHDTNAINQETQSWYQETCKLKAKVDSLQRSQRHLLGEDLGPLNI KELQQLERQLESALSQARQRKTQIMMDQMEELRQKERHLGEINMQLKNKLEEEGGNFRAL QGNWNSNTVLDRNSFSLHPMQSNAMETEPTLQIGYNHFVPNEEAMPNNNAGVENNFMLGL GSLSMGW*
Lily11G41020.1	LdMADS60	MMGSQVRKKKTTKGRQKIEIKRIDDEQSLQVCFSKRRAGLFKKATELSVLCGAEIGIVVF SPAGKTFSFGHPSIDTVVDRFIISSPDSINGDLSTRKVRELNNQYKDLVKRVEVERQRRE KMERELASKRAAQSPLLCDQEDMEKLGFQDLKKMLNRLEQLRGKVEKMVDDLALKEGLSR NNA*
Lily12G16560.1	LdMADS61	MGRGRTEIKRIENPSQRQSTFYKRRDGLFKKARELSVLCDTDLLLLLFSSTGKLYEYHSP TVPSALDLVKRYELVTQTKVWRDHGLEQHAEIEKVERLCELLQRELRMMTVDEREEYSLP VLDVIEHNLEAAINKVRSEKNQKIQGELAQLNDKVRNHQQERYGLCDKLAHIQSLKEEAR MGGPASFSYELDLKLGI*
Lily890U04160.1	LdMADS62	MPRKKVNLALIDNEATRKASFAKRCKGLMKKIIELTTVSHVPACTIIFAPHEPRPDVWPS MGGAMEVLRQFKRLPKMMQSKKMTKRERFLQEQVENVHEQLRRQERENDELRLKLLLHED VDGRSLQKVGIQDIPGLPSLLETEMKGLKEQIDVVKQFIAKSLEMAAATEVVENFLLDYA EIYEIMPIGGQGMIPKPNLTKSCSKWREKALLMAAATEPKNYWLNFAKVVLQNQDCRLKD DYFHFDGKEVMQKPYVMDGRSMPAI

## Sheet: S2
Table S2. Physicochemical properties of LdMADS proteins
ID	Gene Name	Group	Subgroup	Length（aa）	MW（Da）	PI	Instability index	Aliphatic index	GRAVY	Introns
Lily01G10570.1	LdMADS1	MIKCC	AGL17	239	27731.6	9.28	61.09	86.03	-0.69	7
Lily01G10920.1	LdMADS2	MIKCC	AGL17	211	24869.4	7.85	60.48	89.1	-0.678	6
Lily01G33990.1	LdMADS3	MIKCC	DEF/GLO	213	24687.3	9.11	46.37	88.26	-0.799	5
Lily02G62950.1	LdMADS4	MIKCC	SEP	240	27501.5	9.31	53.41	86.17	-0.72	7
Lily02G76900.1	LdMADS5	MIKCC	AG	225	26393.8	9.25	62.68	74.98	-0.913	7
Lily03G08440.1	LdMADS6	M-type	Mα	200	22346.1	5.48	57.99	64.85	-0.641	0
Lily03G08550.1	LdMADS7	M-type	Mα	210	24243.7	9.93	42.74	66.43	-0.746	3
Lily03G36040.1	LdMADS8	MIKCC	AGL12	200	22975.7	6.6	58.63	93.15	-0.265	6
Lily03G72630.1	LdMADS9	MIKCC	DEF/GLO	178	20650.7	9.4	57.73	76.63	-0.703	5
Lily04G13030.1	LdMADS10	MIKCC	SEP	242	27575.3	9.16	49.37	79.46	-0.7	7
Lily04G20850.1	LdMADS11	M-type	Mγ	423	48087.2	6	46.6	79.76	-0.463	3
Lily04G20860.1	LdMADS12	M-type	Mγ	417	47152.5	6.44	40.78	83.45	-0.406	0
Lily04G21540.1	LdMADS13	MIKCC	GGM13	241	27620.7	7.75	58.4	87.47	-0.513	5
Lily04G41310.1	LdMADS14	MIKCC	SEP	249	28538.3	6.47	59.48	81.85	-0.678	7
Lily04G59570.1	LdMADS15	MIKC*	MIKC*	244	28793.7	8.96	49.06	92.34	-0.226	3
Lily04G69780.1	LdMADS16	MIKCC	SOC1	172	20027.2	5.99	72.94	85.58	-0.436	5
Lily04G69820.1	LdMADS17	MIKCC	SOC1	232	26873.8	5.83	60.13	77.28	-0.706	7
Lily04G78570.1	LdMADS18	MIKCC	SOC1	215	24879.3	6.07	65.5	78	-0.839	6
Lily04G78600.1	LdMADS19	MIKCC	SOC1	196	22849.7	9.53	48.55	90.51	-0.734	6
Lily04G78760.1	LdMADS20	MIKCC	SOC1	176	20582.8	6.86	64.27	90.28	-0.691	6
Lily04G78770.1	LdMADS21	MIKCC	SOC1	210	24473	5.66	64.62	79.38	-0.81	6
Lily04G78800.1	LdMADS22	MIKCC	SOC1	249	28940.1	9.38	70.53	81.37	-0.649	7
Lily04G78860.1	LdMADS23	MIKCC	SOC1	215	24952.5	5.84	61.67	80.7	-0.788	6
Lily04G78890.1	LdMADS24	MIKCC	SOC1	214	24834.3	5.8	68.06	82.43	-0.778	6
Lily04G78940.1	LdMADS25	MIKCC	SOC1	212	24505.1	6.05	57.9	81.84	-0.688	6
Lily04G78950.1	LdMADS26	MIKCC	SOC1	135	15768	5.24	64.72	84.52	-0.661	3
Lily04G78970.1	LdMADS27	MIKCC	SOC1	212	24746	9.05	61.42	94.2	-0.429	6
Lily04G79040.1	LdMADS28	MIKCC	SOC1	202	23435.9	5.64	60.49	83.02	-0.684	7
Lily04G80370.1	LdMADS29	MIKCC	SOC1	246	28666.5	10.04	59.04	86.34	-0.561	8
Lily04G80450.1	LdMADS30	MIKCC	SOC1	225	26031.8	6.27	68.61	81.02	-0.7	6
Lily04G82900.1	LdMADS31	MIKCC	SOC1	247	28646	9.47	59.78	87.94	-0.469	9
Lily05G72340.1	LdMADS32	MIKCC	AG	225	26393.8	9.25	62.68	74.98	-0.913	7
Lily06G44550.1	LdMADS33	MIKCC	SOC1	240	28216.2	6.97	58.91	82.88	-0.637	7
Lily06G44620.1	LdMADS34	MIKCC	AGL6	242	28065.9	8.98	55.34	74.55	-0.768	7
Lily07G48600.1	LdMADS35	M-type	Mα	171	19688.7	9.17	66.12	82.05	-0.644	0
Lily07G48610.1	LdMADS36	M-type	Mα	149	16763.5	9.66	49.69	90.2	-0.327	2
Lily07G48620.1	LdMADS37	M-type	Mα	182	20662.8	9.38	61.87	79.29	-0.659	0
Lily07G48630.1	LdMADS38	M-type	Mα	182	20733.9	9.4	62.07	78.19	-0.69	0
Lily07G48640.1	LdMADS39	M-type	Mα	183	20869	9.28	64.4	77.21	-0.704	0
Lily07G60030.1	LdMADS40	MIKCC	SOC1	209	24242.7	5.46	67.66	83.49	-0.612	6
Lily07G60080.1	LdMADS41	MIKCC	SOC1	209	24401	5.58	69.73	81.1	-0.707	6
Lily07G60560.1	LdMADS42	MIKCC	SOC1	175	20497.7	9.24	61.9	88.06	-0.459	5
Lily07G60870.1	LdMADS43	MIKCC	SOC1	211	24477	6.25	72.08	82.23	-0.739	6
Lily07G60890.1	LdMADS44	MIKCC	SOC1	158	18586.4	6.91	75.9	88.8	-0.672	4
Lily07G61940.1	LdMADS45	MIKCC	DEF/GLO	231	27013.4	7.04	49.91	102.12	-0.266	6
Lily07G63240.1	LdMADS46	MIKCC	SQUA	250	28831.7	8.94	63.15	80.76	-0.871	7
Lily08G15890.1	LdMADS47	M-type	Mγ	146	16928.9	8.88	39.75	96.71	-0.273	1
Lily08G16010.1	LdMADS48	M-type	Mγ	163	18932.2	8.62	40.67	96.81	-0.35	0
Lily08G16020.1	LdMADS49	M-type	Mγ	138	15994.9	5.19	45.9	110.07	-0.072	1
Lily08G22790.1	LdMADS50	MIKCC	SVP	224	25654.7	8.46	53.08	99.2	-0.314	7
Lily08G38920.1	LdMADS51	MIKCC	AGL17	242	28131.4	9.49	56.86	90.66	-0.629	7
Lily09G18980.1	LdMADS52	MIKCC	AGL17	245	28220.4	9.24	42.74	94.24	-0.533	7
Lily09G29810.1	LdMADS53	MIKCC	AG	254	29696.6	9.21	61.52	68.03	-0.887	10
Lily09G37040.1	LdMADS54	M-type	Mα	163	18574.2	9.61	51.97	71.23	-0.598	1
Lily09G46000.1	LdMADS55	MIKC*	MIKC*	294	33782.8	9.23	48.19	90.85	-0.409	8
Lily09G46740.1	LdMADS56	MIKC*	MIKC*	327	37007.8	5.91	47.57	73.39	-0.57	10
Lily09G51160.1	LdMADS57	M-type	Mα	110	12449.2	9.03	57.19	78.82	-0.531	0
Lily10G03040.1	LdMADS58	M-type	Mγ	120	13787.2	4.92	63.6	92.58	-0.23	0
Lily10G42540.1	LdMADS59	MIKCC	AGL6	247	28419.1	8.3	42.44	73.44	-0.79	7
Lily11G41020.1	LdMADS60	M-type	Mα	183	20901.2	9.71	51.61	83.06	-0.663	0
Lily12G16560.1	LdMADS61	MIKCC	MADS32	197	22969.3	7.02	50.31	92.03	-0.669	5
Lily890U04160.1	LdMADS62	M-type	Mγ	265	30555.9	9.12	51.85	85.74	-0.449	0

## Sheet: S3
Table S3. Conserved motifs of LdMADS proteins
Motif	Width	Motif	Sequence
1	33		TFSKRRSGLLKKAFELSVLCDAEVALIVFSPKG
2	44		KLLGENLETCSIEELHELEGQLEQSLSKIRQKKNHLLSEQIAZL
3	15		MGRGKIEIKRIEBTT
4	41		KFKEKTPQQDTDSTEVPDABMEVLTELFIGRPGCSKTQSTP
5	17		KLYEFASSSIQSTIDRY
6	21		MQQLZCEAEDLMKKIEILEDY
7	50		LNNZYKDLVKRVEVERQRREKMEKELASRRAVZSPLLCDQEDMEKLGFQD
8	15		KHEKDININRPSEEN
9	15		EKERILLEKNASLQE
10	50		AAAAEPKNYWLNFAKVVLQNQDCRLKDDYFHFDGKEMMQKPYVMDGRSMP
11	50		VCFSKRWKGLSRKASYLCDHGDSIAMVAFTNAGNAFSFGHRTVEEVAQRF
12	21		YWQQEYTKLRQKIDSLQRSQR
13	50		ATVETRSLITSPQFWWNKPIDGLELAELLEMQRSMTELRNNVFNRAYSLF
14	15		ISSSPDSINGDLSTP
15	21		PDVWPNIPEAMELLRKFKGLP

## Sheet: S4
Table S4. The primers used in the study
Gene name	Forward Primer	Reverse Primer
LdMADS4	TGGAGCTGAAGAGGATCGAGA	GGGGAACAACTTCTGATGCAA
LdMADS8	TGAGCTAGCCACCAATGGAAC	TCCAGTGTCATATGGCCGAGT
LdMADS14	CCGACAGTCATGGGAAAATTG	CTTCTTCACATCCGCATCCAT
LdMADS20	CCAGCTCCAGCATTCAAGCTA	TCACCCATCACCTTCCGTTTA
LdMADS25	CAGCGGGCTACTGAAGAAAG	CACTGCAGTCGCTGCATATT
LdMADS26	AGGGAGATGAAGCGGATTGAG	TGAAGGCCTGTCGATGTTGAT
LdMADS27	GCAACTGCAGTGTGAAGCTGA	CGTCTGACATTGCCCAAACTT
LdMADS28	GGATTGAGGACACCACCAGT	TTGTACCTTGCATGCTGGAG
LdMADS40	AGCGGTTGTGTGAAAATCTGG	TGGCATCTGGAACTTCCGTAG
LdMADS50	TGGCGAGGGAGAAGATACAGA	CGGTCGAGGAGAAGATGATGA
LdMADS52	GCGGATTGATAACTCGACCAG	CAAGCTTGTTGCCTCCTTCTG
LdActin	TTGCTGACCGTATGAGCAAG	CGCCTTCGATATCCACATCT
